# Supplementary material for: The Landscape of Copia and Gypsy Retrotransposon During Maize Domestication and Improvement
Source: Front Plant Sci. 2019 Dec 18;10:1533. doi: 10.3389/fpls.2019.01533 (PMC6930232; doi:10.3389/fpls.2019.01533)
Supplement: Supplementary file 2 [file Presentation_1.zip]

Archive with 6 entries (5 files):
- code/
- code/align_TE_family.pl
- code/get_gene.pl
- code/get_pairs.pl
- code/Readme.txt
- code/split.pl
