# Supplementary material for: The Landscape of Copia and Gypsy Retrotransposon During Maize Domestication and Improvement
Source: Front Plant Sci. 2019 Dec 18;10:1533. doi: 10.3389/fpls.2019.01533 (PMC6930232; doi:10.3389/fpls.2019.01533)
Supplement: Supplementary file 2 [file Presentation_1.zip › code/align_TE_family.pl]

$file=$ARGV[0];
############ get paired reads from bam file############################
`perl get_pairs.pl $file.bam $file\_genome.fastq $file\_TE.fastq $file.pairs`;

############ ancher TE unmapped reads to genome #############################
`bwa mem -t 16 /public1/home/pg3240/common_file/Zea_mays.B73_RefGen_v4.dna.chromosome.fasta $file\_genome.fastq -o $file\_genome.sam`;
`samtools view --threads 16 -bS -q 20 $file\_genome.sam -o $file\_genome_uniq.bam`;
`rm $file\_genome.sam`;

############ select TE reads according unique reads #####################
`perl get_gene.pl $file\_genome_uniq.bam $file\_TE.fastq >$file\_TE_uniq.fastq`;

open I, "/public1/home/pg3240/common_file/TE/TE_sequence/TE_family_index/list" or die;
while(<I>)
	{
	chomp;
	@ss=split;
	@mm=split /\//,$ss[0];

	############  discrete TE reads from 39TE famlily ######################
	`bowtie2 --very-sensitive -p 16 --no-unal -x $ss[0] -U $file\_TE_uniq.fastq  -S $file\_TE\_$mm[$#mm].sam`;
	`samtools view --threads 16 -bS $file\_TE_$mm[$#mm].sam -o $file\_TE_$mm[$#mm].bam`;
	`rm $file\_TE_$mm[$#mm].sam`;


	########### split ancher genome reads according TE family#########################
	`perl split.pl $file\_TE_$mm[$#mm].bam $file\_genome_uniq.bam|samtools view  -bS - -o $file\_genome_uniq_$mm[$#mm].bam`;
	`samtools sort --threads 16 $file\_genome_uniq_$mm[$#mm].bam -o $file\_genome_uniq_$mm[$#mm].sorted.bam`;
	`samtools index  $file\_genome_uniq_$mm[$#mm].sorted.bam`;
	`rm $file\_genome_uniq_$mm[$#mm].bam`;


	########### get coverage to anchor TE position #################################
	`bedtools multicov -bams $file\_genome_uniq_$mm[$#mm].sorted.bam -bed /public1/home/pg3240/common_file/Zea_mays.B73_RefGen_v4_window10kb >$file\_$mm[$#mm].matrix`;
	}
