# Supplementary material for: The Landscape of Copia and Gypsy Retrotransposon During Maize Domestication and Improvement
Source: Front Plant Sci. 2019 Dec 18;10:1533. doi: 10.3389/fpls.2019.01533 (PMC6930232; doi:10.3389/fpls.2019.01533)
Supplement: Supplementary file 2 [file Presentation_1.zip › code/get_gene.pl]

open I, "samtools view $ARGV[0]|" or die;
while(<I>)
	{
	chomp;
	@ss=split;
	$hash{$ss[0]}++;
	}
open K, "$ARGV[1]" or die;
while(<K>)
	{
	chomp;
	@ss=split;
	$file2=<K>;
	chomp($file2);
	$file3=<K>;
        chomp($file3);
	$file4=<K>;
        chomp($file4);

	$ss[0]=~s/@//g;
	if(exists $hash{$ss[0]})
		{
		print "$_\n$file2\n$file3\n$file4\n";
		}
	}
