# Supplementary material for: The Landscape of Copia and Gypsy Retrotransposon During Maize Domestication and Improvement
Source: Front Plant Sci. 2019 Dec 18;10:1533. doi: 10.3389/fpls.2019.01533 (PMC6930232; doi:10.3389/fpls.2019.01533)
Supplement: Supplementary file 2 [file Presentation_1.zip › code/get_pairs.pl]

open I, "samtools view $ARGV[0]|" or die;
open O1, ">$ARGV[1]" or die;
open O2, ">$ARGV[2]" or die;
open O3, ">$ARGV[3]" or die;
while(<I>)
	{
	
	chomp;
	@ss=split;
	$_=~/NM:i:(\d+)/;
	$name1=$1;
	$file=<I>;
	chomp($file);
	@mm=split /\s+/,$file;
	if($ss[5] ne "*" && $ss[4]<=20  && $name1 <=8 &&  $mm[5] eq "*" )
		{
		print O1 "\@$mm[0]\n$mm[9]\n+\n$mm[10]\n";
		print O2 "\@$ss[0]\n$ss[9]\n+\n$ss[10]\n";
		print O3 "$_\n$file\n";
		}
	}
