# Supplementary material for: The Landscape of Copia and Gypsy Retrotransposon During Maize Domestication and Improvement
Source: Front Plant Sci. 2019 Dec 18;10:1533. doi: 10.3389/fpls.2019.01533 (PMC6930232; doi:10.3389/fpls.2019.01533)
Supplement: Supplementary file 2 [file Presentation_1.zip › code/Readme.txt]

#############Detecting TE insertion position
#############Aligning fastq sequence to TE reference 
bowtie2 -x /public1/home/pg3240/common_file/TE/TE_sequence/TE_jiao_seq_family39 --very-sensitive -p 16 -1 Read1.fastq.gz -2  Read2.fastq.gz -S line.sam
#############Detecting TE insertion position across genome (containing several step)
perl align_TE_family.pl line
