# Supplementary material for: The Landscape of Copia and Gypsy Retrotransposon During Maize Domestication and Improvement
Source: Front Plant Sci. 2019 Dec 18;10:1533. doi: 10.3389/fpls.2019.01533 (PMC6930232; doi:10.3389/fpls.2019.01533)
Supplement: Supplementary file 2 [file Presentation_1.zip › code/split.pl]

open I, "samtools view $ARGV[0]|" or die;
while(<I>)
	{
	chomp;
	@ss=split;
	next if(/^@/);
	$_=~/NM:i:(\d+)/;
	if($1<=5)
		{
		$hash{$ss[0]}++;
		}
	}
open K, "samtools view -h $ARGV[1]|" or die;
while(<K>)
	{
	chomp;
	@ss=split;
	if(/^@/)
		{
		print "$_\n";
		}
	else
		{
		if(exists $hash{$ss[0]})
			{
			print "$_\n";
			}
		}
	}
